# Supplementary material for: The Application of Fe-EDTA and Sodium Silicate Affects the Polyphenols Content in Broccoli and Radish Sprouts
Source: Biomolecules. 2021 Aug 11;11(8):1190. doi: 10.3390/biom11081190 (PMC8392375; doi:10.3390/biom11081190)
Supplement: Supplementary file 1 [file biomolecules-11-01190-s001.zip]

Archive with 1 entries (1 files):
- biomolecules-1267263-supplementary.pdf
